# Supplementary material for: Cre/LoxP Genetic Recombination Sustains Cartilage Anabolic Factor Expression in Hyaluronan Encapsulated MSCs Alleviates Intervertebral Disc Degeneration
Source: Biomedicines. 2022 Feb 26;10(3):555. doi: 10.3390/biomedicines10030555 (PMC8945655; doi:10.3390/biomedicines10030555)
Supplement: Supplementary file 1 [file biomedicines-10-00555-s001.zip]

Archive with 1 entries (1 files):
- biomedicines-1571375-supplementary.pdf
